# Supplementary material for: Transcriptome analysis reveals a major impact of JAK protein tyrosine kinase 2 (Tyk2) on the expression of interferon-responsive and metabolic genes
Source: BMC Genomics. 2010 Mar 25;11:199. doi: 10.1186/1471-2164-11-199 (PMC2864243; doi:10.1186/1471-2164-11-199)
Supplement: Additional file 2 — Analysis of genes with putative TFBS. This file contains a list of gene classes grouped according to their putative 5'UR TFBS and a t-test analysis of their expression patterns. [file 1471-2164-11-199-S2.XLS]

## Sheet: ttest_list_unique.txt
Additional File 2
motifnr	motif	number	mean_gt	p_gt	mean_lps	p_lps	mean_int	p_int
23	CHX10	160	-0.23	0.131501	0.8	0.00010717	0.35	0.00104287
85	IRF/ISRE	40	3.2	0.00109263	3.99	0.00010969	-0.1	0.948628
51	TATA	280	-0.16	0.36444	0.67	0.0005327	0.33	0.00054513
127	-	35	-0.27	0.401803	1.6	0.00060635	0.47	0.0368367
174	-	176	-0.2	0.280522	0.56	0.00094678	0.23	0.0213151
58	IPF1(*)=PDX1	108	-0.03	0.774172	0.72	0.00101704	0.45	0.00030025
55	NF-AT	519	-0.21	0.0413913	0.25	0.0010888	0.03	0.095311
29	-	261	-0.04	0.808851	0.31	0.00474499	0.1	0.0945656
115	-	33	-0.16	0.561592	1.18	0.00710382	0.73	0.00059565
64	AP-1(*)	202	-0.19	0.241122	0.53	0.00750156	0.05	0.258526
48	C-REL(*)	47	-0.05	0.858609	0.58	0.00856539	0.06	0.495661
24	MAZ	487	-0.16	0.197452	0.11	0.00945074	0.13	0.0052454
7	AP-1	205	0.01	0.522742	0.57	0.0102012	0.24	0.0205522
62	-	73	-0.16	0.619309	0.64	0.0165586	0.32	0.0358195
123	-	19	-0.65	0.101411	-2.14	0.0180978	-0.65	0.0517211
56	PAX-4	248	-0.17	0.313343	0.35	0.0183948	0.17	0.0419275
42	-	125	-0.25	0.227359	0.44	0.0207551	0.25	0.0195551
47	NF-1	145	-0.39	0.00610424	0.46	0.0223347	-0.01	0.613587
153	-	11	-0.24	0.575361	1.93	0.025156	0.91	0.0459185
66	-	43	-0.42	0.0364705	-1.35	0.0260031	-0.47	0.00769597
157	-	26	-0.07	0.981879	1.01	0.0271681	0.91	0.028341
86	NF-KAPPAB	25	0.65	0.117558	3.1	0.028542	0.16	0.513094
33	MEF-2	131	-0.1	0.835032	0.33	0.0295701	0.29	0.00833198
108	FAC1(*)	36	-0.07	0.997685	1.19	0.0301566	0.5	0.113225
17	IRF1(*)	338	-0.13	0.511371	0.16	0.0314824	0.17	0.0112133
68	HSF1	82	-0.16	0.712989	0.53	0.0326912	0.47	0.00563679
170	-	104	-0.49	0.013094	0.55	0.0327374	0.32	0.0393747
101	-	176	-0.23	0.223937	0.43	0.033825	0.09	0.279972
144	-	43	0.23	0.271641	2.04	0.0396315	0.3	0.223461
150	-	11	0.5	0.0411819	0.32	0.0423131	-0.47	0.12768
9	ATF3	109	-0.12	0.761681	0.41	0.0440131	0.17	0.114342
103	-	15	-0.17	0.823295	-2.51	0.0552757	-1.11	0.0405622
80	-	29	0.09	0.556247	-1.74	0.066014	-0.27	0.528342
73	LEF1	288	-0.07	0.975225	0.05	0.0737085	0.15	0.0284103
105	-	43	-0.2	0.611901	-1.46	0.0805251	-0.39	0.316392
5	NF-Y	353	-0.22	0.0483874	-0.72	0.0815516	-0.12	0.641613
158	-	20	0.08	0.626712	1.24	0.0832445	0.6	0.0358894
36	FREAC-2	171	-0.34	0.0181998	0.29	0.0882117	0.4	0.00184836
97	CDP(*)	76	-0.12	0.828199	0.34	0.0950135	0.2	0.155301
94	GFI-1	72	-0.02	0.721819	0.43	0.102608	0.27	0.11315
109	-	20	-0.04	0.921415	0.95	0.103717	0.16	0.320162
82	-	25	0.01	0.754526	1.15	0.108981	0.54	0.0413085
6	SP1	1091	-0.16	0.0308581	-0.53	0.114146	-0.1	0.621462
125	-	21	-0.15	0.816736	0.92	0.114783	0.06	0.735933
12	E12	526	-0.14	0.278445	-0.05	0.116795	0.09	0.021796
45	-	17	0.26	0.393006	1.9	0.124244	-0.14	0.768365
14	ATF3	67	-0.14	0.723459	0.27	0.125599	0.12	0.311394
119	-	24	0.21	0.169351	0.95	0.127616	-0.24	0.579851
35	MYOD	174	-0.08	0.97087	0.13	0.138511	-0.06	0.848736
132	-	41	0.21	0.200896	0.41	0.141431	0.14	0.347038
3	ELK-1	419	-0.02	0.330566	-0.55	0.146112	-0.1	0.694123
60	FOXO4	567	-0.18	0.0634267	-0.11	0.146275	-0.04	0.577799
37	-	30	-0.06	0.968955	-1.12	0.147811	-0.28	0.422405
130	OLF-1	61	-0.35	0.260309	0.82	0.164798	0.04	0.559597
163	-	10	-1.16	0.159401	-2.04	0.168509	0.74	0.368165
164	-	18	0.16	0.400926	0.94	0.168878	0.42	0.317553
131	GATA-X	62	-0.12	0.772276	0.46	0.169562	0.14	0.211422
81	-	23	-0.18	0.639523	-1.24	0.177641	-0.26	0.437569
4	-	138	-0.33	0.0163066	-0.81	0.182859	-0.22	0.350245
84	HNF-1	4	-1.22	0.117783	4.75	0.185796	0.82	0.140304
32	NF-E2	29	0.35	0.294726	1.13	0.19388	-0.1	0.949409
116	-	24	0.2	0.299612	0.46	0.196282	0.08	0.618202
22	-	171	-0.15	0.394899	-0.71	0.197465	-0.23	0.175948
147	-	10	0.41	0.195843	3.63	0.203931	1.91	0.176936
122	-	12	0.05	0.750362	1.05	0.205595	0.68	0.0396114
49	SOX-9	42	-0.36	0.0967807	0.37	0.210557	0.42	0.0428984
78	-	87	-0.33	0.0845581	-0.81	0.215736	-0.25	0.340575
136	-	25	-0.07	0.983038	0.72	0.231886	0.16	0.438772
1	NRF-1	317	-0.11	0.53099	-0.58	0.242521	-0.25	0.0286743
26	E4BP4	28	-0.05	0.934581	0.36	0.242988	0.32	0.138065
59	-	18	0.11	0.420138	-1.06	0.247541	-0.5	0.0455762
44	OCT-X	81	-0.23	0.453307	0.2	0.256754	0.06	0.497094
111	AML	56	0.02	0.674472	0.34	0.265702	0.2	0.206844
50	PU.1	128	0.1	0.226299	0.07	0.275543	0.04	0.318627
19	-	23	0.55	0.0115579	0.35	0.282308	-0.27	0.499428
2	MYC	282	-0.18	0.253356	-0.59	0.28588	-0.09	0.913836
40	STAT5A/GAS	54	0.25	0.216955	0.34	0.298507	0.04	0.637834
34	-	25	0.14	0.42718	0.54	0.299107	0.24	0.23764
61	LHX3	28	-0.01	0.814196	0.43	0.312366	0.05	0.656038
21	-	48	-0.05	0.858999	-0.78	0.315265	-0.33	0.130245
41	MEIS1	148	-0.26	0.174988	-0.05	0.316502	0.23	0.0408122
167	-	34	-0.72	0.0136345	0.11	0.32263	0.08	0.407093
79	TEF-1	69	-0.24	0.255643	0.05	0.32461	0.06	0.403336
72	-	53	-0.6	0.0215409	0.06	0.331923	0.03	0.576541
142	-	15	-0.35	0.522987	0.28	0.344017	-0.25	0.531973
168	-	20	-0.13	0.858255	0.5	0.348149	0.17	0.474825
54	RSRFC4	14	-0.31	0.586843	0.89	0.348616	0.42	0.226429
118	-	28	-0.31	0.117822	0.06	0.350803	0.14	0.331341
83	HNF-3	182	-0.15	0.551198	-0.08	0.358174	0.05	0.342019
13	LEF1	427	-0.25	0.0172001	-0.18	0.361425	0.03	0.183245
139	HFH-4	57	-0.31	0.216974	0.22	0.37769	0.2	0.338294
102	-	19	0.56	0.463349	0.69	0.385912	-0.13	0.915656
149	-	17	-0.47	0.264628	-1.17	0.390778	-0.08	0.998143
57	-	21	-0.04	0.925335	0.4	0.394227	0.32	0.273295
77	-	66	-0.06	0.913058	0.03	0.407928	0.02	0.586136
98	-	34	-0.05	0.920798	-0.97	0.408821	-0.26	0.445082
134	-	25	-0.15	0.751707	0.95	0.414547	0.18	0.408634
161	-	14	-0.2	0.65973	0.18	0.419396	0.67	0.115976
124	-	42	-0.36	0.180545	0.11	0.423278	0.35	0.130568
11	GABP	248	-0.01	0.536912	-0.51	0.43374	-0.05	0.787478
74	-	46	-0.21	0.434852	-0.8	0.435386	-0.34	0.401101
27	-	77	-0.15	0.665084	-0.65	0.459727	0.03	0.551707
133	-	7	-0.54	0.484061	0.54	0.460949	0.14	0.582031
16	C-ETS-2	228	-0.21	0.167793	-0.17	0.466959	-0.02	0.56309
31	-	197	-0.28	0.0211082	-0.54	0.473082	0	0.478942
95	-	40	0.31	0.0630747	0.16	0.474341	0.02	0.730067
121	SRF	13	-0.02	0.893407	0.47	0.50511	0.43	0.510087
15	AP-4	323	-0.04	0.725602	-0.2	0.505125	-0.06	0.801004
70	PAX-3	73	-0.05	0.878647	0.03	0.506919	0.12	0.481927
172	C/EBPBETA	12	-0.67	0.114377	0.42	0.510138	-0.27	0.687223
89	-	32	0.02	0.768425	-0.75	0.510813	-0.2	0.656144
28	RSRFC4	42	0	0.764614	0.13	0.523655	0.39	0.104232
52	POU1F1(*)	49	-0.49	0.160935	0.03	0.526548	0.65	0.00189359
53	MIF-1	12	-0.45	0.184995	-0.87	0.528341	-0.03	0.848286
71	-	51	-0.33	0.190685	-0.07	0.548911	0.09	0.517782
159	-	38	-0.38	0.177304	-0.73	0.548927	0.16	0.319513
113	-	28	-0.37	0.263022	-0.7	0.552022	-0.47	0.107225
165	-	19	-0.09	0.924601	0.33	0.55843	-0.26	0.566303
156	-	18	0.37	0.0236903	0.64	0.574078	-0.55	0.316041
38	ERRALPHA	41	-0.32	0.370716	-0.64	0.577932	-0.44	0.115165
90	CART-1(*)	11	-0.33	0.502813	0.18	0.593704	0.01	0.761028
126	-	13	-0.35	0.561603	-0.06	0.597299	0.32	0.271243
166	-	12	0.14	0.654531	-1.21	0.619662	0.09	0.790724
104	-	28	-0.48	0.111357	-0.69	0.626306	0.1	0.602037
67	TCF11/MAFG	52	-0.25	0.389414	0.02	0.644695	0.01	0.703187
145	-	73	-0.56	0.00565041	-0.2	0.646603	-0.04	0.781422
39	-	72	-0.14	0.625608	-0.18	0.654126	-0.29	0.266604
69	E2F-1/DP-2	35	-0.03	0.835209	-0.64	0.654142	-0.02	0.854865
87	-	17	-0.27	0.510703	-0.02	0.654573	0.29	0.153676
76	AREB6	147	-0.27	0.0727644	-0.22	0.66081	-0.07	0.961128
99	-	14	0.43	0.144	-0.05	0.666476	-0.43	0.327458
141	HSF	38	-0.42	0.182396	-0.05	0.672547	0.13	0.445404
93	PITX2	581	-0.07	0.986513	-0.41	0.675889	-0.04	0.515881
173	-	18	-0.32	0.650723	0.19	0.68693	0.64	0.175337
140	-	192	-0.35	0.00725371	-0.46	0.69028	-0.05	0.83454
92	-	103	-0.17	0.599804	-0.5	0.690647	0.07	0.30731
25	ESRRA	228	-0.31	0.0198287	-0.25	0.698068	0.18	0.0292883
65	FXR(*)	14	-0.29	0.578543	0.04	0.700781	0.76	0.119808
106	-	23	-0.32	0.296049	-0.04	0.709984	0.35	0.158198
146	-	13	0.11	0.48403	-0.49	0.724118	-0.39	0.141391
137	-	16	0.15	0.64316	-0.01	0.735602	0.14	0.541741
107	-	29	-0.05	0.914836	-0.16	0.740123	0.03	0.581408
120	-	3	-1.23	0.339207	-1.47	0.745494	-0.79	0.685839
10	YY1	81	0.03	0.464535	-0.23	0.749765	-0.32	0.157932
171	-	18	-0.22	0.627014	-0.72	0.765352	-0.03	0.916976
148	-	13	-0.19	0.699287	-0.54	0.768397	-0.26	0.569681
91	-	59	-0.31	0.252342	-0.22	0.773681	0.15	0.350067
20	E4F1	211	-0.11	0.711486	-0.43	0.774727	-0.06	0.911597
151	-	19	0.3	0.0461504	-0.04	0.786651	0.07	0.690589
88	-	23	-0.14	0.760633	-0.51	0.794638	-0.46	0.0624769
117	-	17	-0.37	0.415873	-0.13	0.796956	0.34	0.367613
162	-	16	-0.33	0.485814	-0.47	0.81738	-0.63	0.092679
135	-	13	-0.75	0.138352	-0.65	0.82001	0.63	0.251086
75	STAT1(*)	45	-0.06	0.969325	-0.24	0.831269	0.19	0.31287
143	-	5	-0.44	0.179421	-0.76	0.835118	0	0.894877
46	-	153	-0.3	0.0557005	-0.29	0.843231	-0.14	0.627113
152	-	105	-0.22	0.377758	-0.28	0.845818	0.13	0.253763
138	-	35	-0.3	0.23511	-0.46	0.846993	-0.11	0.92022
155	-	142	-0.02	0.719058	-0.29	0.84996	0.04	0.419609
112	-	14	0.06	0.746042	-0.18	0.862282	0.04	0.700799
43	-	27	-0.29	0.427904	-0.23	0.863554	0.34	0.190303
154	-	18	-0.14	0.853325	-0.26	0.899735	-0.2	0.658443
30	-	144	-0.21	0.189524	-0.38	0.907743	-0.19	0.443005
169	-	21	0.09	0.841154	-0.24	0.91925	-0.15	0.735243
18	SREBP-1	149	-0.24	0.131751	-0.38	0.923315	-0.13	0.678014
8	-	46	-0.02	0.720496	-0.31	0.924357	-0.18	0.602007
114	-	29	-0.19	0.645179	-0.31	0.948683	0.05	0.724403
129	-	80	-0.2	0.341517	-0.38	0.94929	-0.03	0.820021
100	-	10	0.68	0.120442	-0.41	0.953567	0.03	0.805002
128	-	16	-0.16	0.777845	-0.43	0.956419	-0.3	0.629946
160	-	13	-0.64	0.0857693	-0.32	0.968335	-0.06	0.941457
63	-	18	-0.22	0.51104	-0.39	0.970062	0.1	0.693024
110	-	44	-0.1	0.881211	-0.33	0.974694	-0.15	0.788084
96	-	22	-0.57	0.0667036	-0.35	0.997066	-0.04	0.931835
Analysis of genes with putative TFBS
motifnr	number of the motif in Xie et al. (reference 14)
motif	symbol, name or gene ID of the transcription factor likely binding to the motif or identiﬁer of the motif itself
number	the number of genes containing the motif
mean_gt	the average normed coefficient (NC) of genes containing the motif for the baseline difference between genotypes
p_gt	the corresponding p-value
mean_lps	the average NC for LPS induction of genes containing the motif in WT
p_gt	the corresponding p-value
mean_int	the average NC for the interaction between genotype and LPS treatment
p_int	the corresponding p-value
Weak matches to known motifs are indicated by ‘*’.
IRF/ISRE is equivalent to IRF in Xie et al.
STAT5A/GAS is equivalent to STAT5A in Xie et al.
