# Supplementary material for: Transcriptome analysis reveals a major impact of JAK protein tyrosine kinase 2 (Tyk2) on the expression of interferon-responsive and metabolic genes
Source: BMC Genomics. 2010 Mar 25;11:199. doi: 10.1186/1471-2164-11-199 (PMC2864243; doi:10.1186/1471-2164-11-199)
Supplement: Additional file 3 — Analysis of IFN-inducible genes. This file contains a list of IFN-inducible genes and a t-test analysis of their expression patterns. [file 1471-2164-11-199-S3.XLS]

## Sheet: t-test
Additional File 3, Table 1 of 2 (see second tab below for Table 2)
Gene_id	Description	NC_gt	NC_lps	NC_int
54123	interferon regulatory factor 7 (Irf7)	27.46	6.88	-10.23
26388	interferon activated gene 205 (Ifi205)	18.41	25.15	-3.23
15944	interferon inducible protein 1 (Ifi1)	14.9	7.52	-4.26
21354	transporter 1, ATP-binding cassette, sub-family B (MDR/TAP) (Tap1)	14.67	9.71	-2.13
20846	signal transducer and activator of transcription (Stat1) mRNA	13.65	7.91	-2.84
17069	lymphocyte antigen 6 complex, locus E (Ly6e)	13.58	2.74	-0.46
15951	interferon activated gene 204 (Ifi204)	13.5	14.19	-4.13
12363	caspase 11, apoptosis-related cysteine protease (Casp11)	13.11	12.46	0.97
14469	guanylate nucleotide binding protein 2 (Gbp2)	12.75	15.67	-1.73
16145	interferon gamma induced GTPase (Igtp)	11.86	14.23	0.08
16362	interferon regulatory factor 1 (Irf1)	11.65	6.04	-1.5
14129	Fc receptor, IgG, high affinity I (Fcgr1)	11.35	9.62	8.06
20847	signal transducer and activator of transcription 2 (Stat2)	8.58	10.69	-0.11
57444	interferon-stimulated protein (Isg20)	8.43	26.8	8.94
16912	proteosome (prosome, macropain) subunit, beta type 9 (large multifunctional protease 2) (Psmb9)	7.95	6.78	1.87
15040	histocompatibility 2, T region locus 23 (H2-T23)	7.58	-0.01	-0.01
56417	adenosine deaminase, RNA-specific (Adar)	6.42	11.05	1.85
21355	transporter 2, ATP-binding cassette, sub-family B (MDR/TAP) (Tap2)	5.77	8.26	0.73
70110	interferon-induced protein 35 (Ifi35)	5.67	14.95	2.95
14998	histocompatibility 2, class II, locus DMa (H2-DMa)	4.98	-8.1	-0.84
16173	interleukin 18 (Il18)	4.58	19.47	5.8
12524	CD86 antigen (Cd86)	4.57	9.91	4.75
21926	tumor necrosis factor (Tnf)	4.38	25.7	-0.99
12362	caspase 1 (Casp1)	4.3	4.44	1.37
14960	histocompatibility 2, class II antigen A, alpha (H2-Aa)	4.14	-1.19	0.14
20304	chemokine (C-C motif) ligand 5 (Ccl5)	3.73	16.55	1.63
54721	tyrosine kinase 2 (Tyk2)	3.63	3.7	1.71
20306	chemokine (C-C motif) ligand 7 (Ccl7)	3.48	36.09	5.29
20303	chemokine (C-C motif) ligand 4 (Ccl4)	3.47	20.53	0.04
20296	chemokine (C-C motif) ligand 2 (Ccl2)	3.41	27.49	0.9
18854	promyelocytic leukemia (Pml)	3.3	11.16	5.4
12010	beta-2 microglobulin (B2m)	2.64	-0.28	-0.65
14961	histocompatibility 2, class II antigen A, beta 1 (H2-Ab1)	2.63	1.68	-0.72
19249	mab22f03x1 Soares_NMEBA_branchial_arch cDNA clone IMAGE:3971092 3' similar to TR:Q64512 Q64512 PROTEIN-TYROSINE PHOSPHATASE, NONRECEPTOR-TYPE, 13 ;.	2.41	1.91	-0.67
17874	myeloid differentiation primary response gene 88 (Myd88)	2.32	9.12	2.63
14102	Fas (TNF receptor superfamily member) (Fas)	2.3	1.7	-1.44
12608	CCAAT/enhancer binding protein (C/EBP), beta (Cebpb)	1.87	5.93	-0.02
16453	Janus kinase 3 (Jak3)	1.86	-2.06	-0.88
19250	vc88a12x1 Ko mouse embryo 11 5dpc cDNA clone IMAGE:790078 3'.	1.71	0.42	-1.09
18035	nuclear factor of kappa light chain gene enhancer in B-cells inhibitor, alpha (Nfkbia)	1.65	6.81	-1.41
23939	mitogen activated protein kinase 7 (Mapk7)	1.64	-4	-1.91
17187	Max protein (Max)	1.59	8.7	5.87
257632	caspase recruitment domain family, member 15 (Card15)	1.57	8.51	0.97
15170	protein tyrosine phosphatase, non-receptor type 6 (Ptpn6)	1.33	2.16	-0.03
22196	ubiquitin-conjugating enzyme E2I (Ube2i)	1.31	-0.9	-1.56
24088	toll-like receptor 2 (Tlr2)	1.2	4.37	-2.04
17164	MAP kinase-activated protein kinase 2 (Mapkapk2)	1.19	3.34	-2.26
17164	MAP kinase-activated protein kinase 2 (Mapkapk2)	1.19	3.34	-2.26
12702	suppressor of cytokine signaling 3 (Socs3)	1.12	18.27	-0.14
26420	md61f03r1 Soares mouse embryo NbME13.5 14.5 cDNA clone IMAGE:372893 5' similar to gb:L35236 Mus musculus (MOUSE);.	1.09	2.01	1.22
16197	interleukin 7 receptor (Il7r)	1.08	-3.79	0.95
16197	interleukin 7 receptor (Il7r)	1.08	-3.79	0.95
81897	toll-like receptor 9 (Tlr9)	0.94	0.12	-0.75
20684	clone IMAGE:4925729	0.93	1.29	-0.6
14433	RIKEN 10 days neonate head cDNA clone 5530401G23 3' similar to M32599 Mouse glyceraldehyde-3-phosphate dehydrogenase mRNA	0.92	-1.25	0.42
12017	Bcl2-associated athanogene 1 (Bag1)	0.83	0.26	0.4
14282	FBJ osteosarcoma oncogene B (Fosb)	0.78	1.97	0.11
21897	toll-like receptor 1 (Tlr1)	0.72	5.95	-0.02
15452	hypoxanthine guanine phosphoribosyl transferase 1 (Hprt1)	0.66	-3.29	-1.45
15980	interferon gamma receptor 2 (Ifngr2)	0.56	-0.18	-0.61
22059	transformation related protein 53 (Trp53)	0.53	-4.01	-1.01
12369	caspase 7 (Casp7)	0.47	10.44	2.39
11461	clone IMAGE:2647796	0.47	-3.88	-4.62
21898	toll-like receptor 4 (Tlr4)	0.45	-2.07	-0.65
22695	zinc finger protein 36 (Zfp36)	0.44	6.39	2.88
22143	tubulin, alpha 2 (Tuba2)	0.42	-3.22	-1.1
22143	tubulin, alpha 2 (Tuba2)	0.42	-3.22	-1.1
16478	Jun proto-oncogene related gene d1 (Jund1)	0.31	1.74	0.15
50772	mitogen-activated protein kinase 6 (Mapk6)	0.24	3.91	0.2
15251	hypoxia inducible factor 1, alpha subunit (Hif1a)	0.24	6.59	1.25
15277	hexokinase 2 (Hk2)	0.22	6.66	-0.5
23992	protein kinase, interferon inducible double stranded RNA dependent activator (Prkra)	0.09	-7.57	-1.82
23992	protein kinase, interferon inducible double stranded RNA dependent activator (Prkra)	0.09	-7.57	-1.82
209354	eukaryotic translation initiation factor 2B, subunit 1 (alpha) (Eif2b1)	0.09	-1.89	-1.52
13665	eukaryotic translation initiation factor 2, subunit 1 alpha (Eif2s1)	0.09	0.91	-0.64
12028	Bcl2-associated X protein (Bax)	0.08	-1.61	-1.58
20852	signal transducer and activator of transcription 6 (Stat6)	0.07	-3.61	-0.51
21815	AGENCOURT_10119389 NIH_MGC_134 cDNA clone IMAGE:6512814 5'	0.06	0.17	0.55
56469	protein inhibitor of activated STAT 1 (Pias1)	0.06	-0.94	2.58
54131	interferon regulatory factor 3 (Irf3)	0.03	-0.88	-0.54
22215	ubiquitin protein ligase E3A (Ube3a), transcript variant 2	-0.09	-0.28	-0.71
19252	dual specificity phosphatase 1 (Dusp1)	-0.12	6.83	3.71
26416	RIKEN adult male thymus cDNA clone 5830454J16 5'	-0.13	1.87	0.8
22793	zyxin (Zyx)	-0.18	10.81	4.82
17165	MAP kinase-activated protein kinase 5 (Mapkapk5)	-0.22	0.96	-0.09
13058	cytochrome b-245, beta polypeptide (Cybb)	-0.26	2.37	-1.31
12581	cyclin-dependent kinase inhibitor 2D (p19, inhibits CDK4) (Cdkn2d)	-0.26	-0.61	2.71
64164	mt18a08y1 Soares mouse 3NbMS cDNA clone IMAGE:621398 5'.	-0.27	-0.22	-0.74
26398	protein kinase (SEK1) mRNA	-0.31	4.33	2.1
12371	caspase 9 (Casp9)	-0.33	-1.82	0.21
16476	Jun oncogene (Jun)	-0.34	-5.17	-0.58
15975	interferon (alpha and beta) receptor 1 (Ifnar1)	-0.34	-1.99	-0.99
18590	platelet derived growth factor, alpha (Pdgfa)	-0.37	-6.98	-1.31
26395	mitogen activated protein kinase kinase 1 (Map2k1)	-0.41	1.81	0.74
26395	mitogen activated protein kinase kinase 1 (Map2k1)	-0.41	1.81	0.74
18126	nitric oxide synthase 2, inducible, macrophage (Nos2)	-0.42	18.71	11.01
192159	pre-mRNA processing factor 8 (Prpf8)	-0.44	-1.32	-0.06
12043	sixteen-cell-embryo cDNA cDNA clone J0907B03 3'	-0.5	0.06	0.08
20310	chemokine (C-X-C motif) ligand 2 (Cxcl2)	-0.52	28.23	-0.64
83430	interleukin 23, alpha subunit p19 (Il23a)	-0.58	0.71	-0.16
12370	caspase 8 (Casp8)	-0.59	9.16	5.03
23886	growth differentiation factor 15 (Gdf15)	-0.63	15.95	5.12
21847	Kruppel-like factor 10 (Klf10)	-0.63	-3.12	-1.19
18173	solute carrier family 11 (proton-coupled divalent metal ion transporters), member 1 (Slc11a1)	-0.76	-2.05	-1.72
19248	protein tyrosine phosphatase, non-receptor type 12 (Ptpn12)	-0.78	2.27	0.01
12367	caspase 3, apoptosis related cysteine protease (Casp3)	-0.79	9.63	8.49
16153	vm56a06y1 Stratagene mouse Tcell 937311 cDNA clone IMAGE:1002226 5'.	-0.8	-0.03	-0.13
15976	interferon (alpha and beta) receptor 2 (Ifnar2)	-0.84	3.86	0.59
13194	damage specific DNA binding protein 1 (Ddb1)	-0.88	-3.83	-1.5
65972	interferon gamma inducible protein 30 (Ifi30)	-0.89	-5.28	-0.91
20302	chemokine (C-C motif) ligand 3 (Ccl3)	-0.91	23.78	0.42
26413	mitogen activated protein kinase 1 (Mapk1)	-0.99	-0.33	-0.25
16451	Janus kinase 1 (Jak1)	-1.18	0.34	0.56
26397	mitogen activated protein kinase kinase 3 (Map2k3)	-1.29	0.33	0.16
20893	basic helix-loop-helix domain containing, class B2 (Bhlhb2)	-1.47	-3.48	-1.84
26417	mitogen activated protein kinase 3 (Mapk3)	-1.48	-3.78	-0.67
80876	interferon induced transmembrane protein 2 (Ifitm2)	-1.5	-1.79	0.11
12579	cyclin-dependent kinase inhibitor 2B (p15, inhibits CDK4) (Cdkn2b)	-1.62	0.08	-2.27
20848	signal transducer and activator of transcription 3 (Stat3), transcript variant 3	-1.65	7.2	5.09
15979	interferon gamma receptor 1 (Ifngr1)	-1.78	-8.47	-1.16
12387	catenin (cadherin associated protein), beta 1, 88kDa (Ctnnb1)	-1.86	-4.51	-0.28
21366	solute carrier family 6 (neurotransmitter transporter, taurine), member 6, mRNA (cDNA clone MGC:18313 IMAGE:4242193)	-1.86	0.4	3.4
19246	protein tyrosine phosphatase, non-receptor type 1 (Ptpn1)	-1.98	2.45	-1.68
16952	annexin A1 (Anxa1)	-2.13	-0.46	1.5
15937	immediate early response 3 (Ier3)	-2.19	12.71	1.39
68713	interferon induced transmembrane protein 1 (Ifitm1)	-2.19	3.37	-0.3
13654	early growth response 2 (Egr2)	-2.22	-4.64	-3.05
21894	talin 1 (Tln1)	-2.24	1.91	1.6
11622	aryl-hydrocarbon receptor (Ahr)	-2.36	8.7	1.21
14268	fibronectin 1 (Fn1)	-2.61	-1.32	-1.24
12768	chemokine (C-C motif) receptor 1 (Ccr1)	-2.72	-2.09	1.41
11465	603345233F1 NCI_CGAP_Mam2 cDNA clone IMAGE:5372817 5'	-2.72	5.12	2.34
20750	secreted phosphoprotein 1 (Spp1)	-2.78	-0.55	-0.35
16176	interleukin 1 beta (Il1b)	-3.25	40.32	-2.61
17748	metallothionein 1 (Mt1)	-5.02	-1.43	-0.41
11846	arginase 1, liver (Arg1)	-5.37	0.46	1.06
17750	metallothionein 2 (Mt2)	-5.99	5.45	2.13
Analysis of IFN inducible genes
NC, normed cofficients for baseline difference between genotypes, LPS induction in WT, and genotype x treatment interaction.
NCs outside of plus/minus two are significant
Note that we did not discriminate between type I and type II IFN.

## Sheet: TFBS
Additional File 3, Table 2 of 2
	IFN responsive genes		All genes
TFBS	proportion	frequency	proportion	frequency	Chi-square p-value
IRF/ISRE
within 8kb and conserved	0.0535	(10/187)	0.0074	(82/11056)	0
within 2kb	0.1551	(29/187)	0.0952	(1052/11056)	0.011
within 1kb	0.123	(23/187)	0.0496	(548/11056)	0
within 500bps	0.0962	(18/187)	0.0251	(277/11056)	0
GAS
within 8kb and conserved	0.2299	(43/187)	0.1452	(1605/11056)	0.002
within 2kb	0.9144	(171/187)	0.8602	(9510/11056)	0.055
within 1kb	0.7754	(145/187)	0.7012	(7752/11056)	0.029
within 500bps	0.5401	(101/187)	0.4073	(4903/11056)	0.009
Enrichment of IRF/ISRE and GAS elements in the 5’UR region of IFN-responsive genes compared to all other genes
